# Supplementary material for: A computational approach to optimising laccase-mediated polyethylene oxidation through carbohydrate-binding module fusion
Source: BMC Biotechnol. 2023 Jul 6;23:18. doi: 10.1186/s12896-023-00787-5 (PMC10324223; doi:10.1186/s12896-023-00787-5)
Supplement: Supplementary file 1 — Additional file 1. Experimental kcat Comparison. [file 12896_2023_787_MOESM1_ESM.xlsx]

## Sheet: Kcat prediction comparison
Additional File 1 - Experimental kcat Comparison
Uniprot	3D model	Substrate	DOI	Experimental Kcat (1/s)	Predicted Kcat (1/s)	Kcat Deviation (stddev)
C1JCL7	Alphafold	Guaiacol	10.1016/j.enzmictec.2009.05.007	2.05	5.7646	2.62662
Q5I7J0	PDB	Guaiacol	10.1007/s00253-002-1169-3	69	17.3367	36.5315
B3TLA6	Alphafold	Guaiacol	10.1007/s00253-009-2028-2	4.6	3.0092	1.12487
B5G555	Alphafold	Guaiacol	10.1016/j.procbio.2011.03.020	5	20.6748	11.0838
Q8X1D1	Alphafold	Guaiacol	10.1016/j.fgb.2005.03.013	5.5	0.3971	3.6083
X5JA14	Alphafold	Guaiacol	10.1371/journal.pone.0093912	0.418	10.284	6.97632
X5JAK9	Alphafold	Guaiacol	10.1371/journal.pone.0093912	0.196	12.4205	8.64403
E7BLR0	Alphafold	Guaiacol	10.1093/protein/gzs082	147.9	25.4169	86.6086
K4PL78	Alphafold	Guaiacol	10.1093/protein/gzx026	11.9	88.676	54.2888
I3RYX9	Alphafold	Guaiacol	10.1007/s12033-016-9978-2	40	83.7242	30.9177
A8N3P5	Alphafold	Guaiacol	10.1007/s11033-012-2191-x	0.211	57.715	40.6615
