# Supplementary material for: A computational approach to optimising laccase-mediated polyethylene oxidation through carbohydrate-binding module fusion
Source: BMC Biotechnol. 2023 Jul 6;23:18. doi: 10.1186/s12896-023-00787-5 (PMC10324223; doi:10.1186/s12896-023-00787-5)
Supplement: Supplementary file 3 — Additional file 3. Molecular Docking list of CBM1 domains. [file 12896_2023_787_MOESM3_ESM.xlsx]

## Sheet: CBM1 docking data
Additional File 3 - Molecular Docking list of CBM1 domains
Protein	Dodecane affinity	Eicosane affinity	Average		Enzyme	Organism
A2R5N0	-3.3	-4.2	-3.75		Probable endo-beta-1,4-glucanase D	Aspergillus niger (strain CBS 513.88 / FGSC A1513)
A1C4H2	-3.3	-4	-3.65		Probable endo-beta-1,4-glucanase D	Aspergillus clavatus (strain ATCC 1007 / CBS 513.65 / DSM 816 / NCTC 3887 / NRRL 1 / QM 1276 / 107)
B8NIV9	-3.3	-3.9	-3.6		Probable mannan endo-1,4-beta-mannosidase F	Aspergillus flavus (strain ATCC 200026 / FGSC A1120 / IAM 13836 / NRRL 3357 / JCM 12722 / SRRC 167)
A0A1D8EJG8	-3.6	-3.5	-3.55		4-O-methyl-glucuronoyl methylesterase 1	Sodiomyces alcalophilus (Acremonium alcalophilum)
Q5BCX8	-3.4	-3.7	-3.55		Endo-beta-1,4-glucanase D	Emericella nidulans (strain FGSC A4 / ATCC 38163 / CBS 112.46 / NRRL 194 / M139) (Aspergillus nidulans)
P45699	-3.2	-3.7	-3.45
Q9P7F1	-3.2	-3.5	-3.35
Q9HEZ1	-2.8	-3.9	-3.35
Q4WFK4	-3.2	-3.3	-3.25
Q2US83	-3.4	-3	-3.2
P79046	-3.4	-3	-3.2
Q8NJ73	-3.1	-3.3	-3.2
Q9UV68	-3.5	-2.9	-3.2
P50272_3	-3.2	-3.1	-3.15
Q4WBS1	-3.4	-2.9	-3.15
E9F9R9	-3.2	-3	-3.1
A0A024SH76	-3.3	-2.9	-3.1		Emboldened = Candidate Enzymes
Q8WZJ4	-2.8	-3.4	-3.1
P19355	-2.9	-3.3	-3.1
Q7Z9M8	-3.3	-2.9	-3.1
Q8J0K5	-2.7	-3.4	-3.05
Q0CEU4	-3.2	-2.9	-3.05
Q0CFP1	-2.7	-3.4	-3.05
Q4U4T0	-2.9	-3.1	-3
Q4WBU0	-3	-3	-3
P46239	-2.9	-3.1	-3
B8M9H9	-3	-3	-3
P62694 (original)	-3.1	-2.8	-2.95
B0Y8K2	-2.7	-3.2	-2.95
A1C8U0	-2.8	-3.1	-2.95
Q5B2E8	-3.1	-2.7	-2.9
Q4WM08	-3.1	-2.7	-2.9
B0XWL3	-2.6	-3.2	-2.9
Q92400	-3.1	-2.7	-2.9
Q8NK02	-2.9	-2.9	-2.9
B8MXJ7	-2.8	-3	-2.9
P50272_2	-3.4	-2.4	-2.9
G0RV93	-3.5	-2.2	-2.85
P49075	-3	-2.7	-2.85
Q9UVS8	-3.2	-2.5	-2.85
G4MM92	-2.9	-2.8	-2.85
A2QAI7	-2.8	-2.9	-2.85
B7SIW1	-2.8	-2.9	-2.85
Q9P8P3	-2.6	-3	-2.8
A2QYR9	-2.9	-2.7	-2.8
A1DBV1	-3.1	-2.5	-2.8
A1CCN4	-2.7	-2.9	-2.8
I1S3C6	-3.1	-2.5	-2.8
Q8NJP6	-2.6	-2.9	-2.75
Q99034	-2.9	-2.6	-2.75
A0A024SNB7	-2.7	-2.8	-2.75
P50272_1	-2.4	-3.1	-2.75
A1DBS6	-3	-2.5	-2.75
A1DBP9	-3.2	-2.3	-2.75
B0Y9E7	-3.2	-2.3	-2.75
B0Y9G4	-3.2	-2.3	-2.75
A1DJQ7	-3.1	-2.3	-2.7
A1DNL0	-2.1	-3.3	-2.7
B7SIW2	-2.7	-2.7	-2.7
P50272_4	-2.4	-3	-2.7
A8PB24	-2.7	-2.6	-2.65
G2Q9T3	-3.1	-2.2	-2.65
B2ADA5	-3.1	-2.2	-2.65
Q0CMT2	-2.7	-2.6	-2.65
P62695	-2.7	-2.6	-2.65
O59843	-2.7	-2.6	-2.65
Q99036	-2.3	-3	-2.65
P0CT87	-2.8	-2.5	-2.65
Q5AR04	-2.8	-2.5	-2.65
P07987	-3	-2.2	-2.6
P43317	-2.5	-2.7	-2.6
A0A024RXP8	-3.3	-1.9	-2.6
Q00023	-2.9	-2.3	-2.6
P38676	-2.9	-2.3	-2.6
P13860	-2.3	-2.9	-2.6
Q7SDR1	-2.4	-2.8	-2.6
O14405	-2.3	-2.8	-2.55
A0A0A7EQR3	-2.8	-2.3	-2.55
Q5ZNB1	-2.4	-2.7	-2.55
Q7SA23	-2.9	-2.2	-2.55
Q12624	-2.4	-2.7	-2.55
Q02290	-2.5	-2.6	-2.55
G4MPQ7	-2.5	-2.6	-2.55
P07981	-2.1	-2.9	-2.5
P46236	-2.6	-2.4	-2.5
Q06886	-3.1	-1.9	-2.5
E7EF85	-2.4	-2.6	-2.5
A0A2J8C362	-2.4	-2.5	-2.45
B2ABS0	-2.6	-2.2	-2.4
A1CU44	-2.2	-2.6	-2.4
P07982	-1.8	-3	-2.4
B2ABX7	-2.5	-2.3	-2.4
G2QCS4	-2.3	-2.5	-2.4
P46238	-1.8	-2.9	-2.35
Q96WQ9	-3	-1.7	-2.35
Q66NB7	-2.1	-2.6	-2.35
P15828	-2.5	-2.2	-2.35
Q9HE18	-2.3	-2.2	-2.25
G4NBX2	-2.2	-2.3	-2.25
Q4WBW4	-1.7	-2.6	-2.15
A8TGA1	-2.3	-2	-2.15
Q12714	-2.4	-1.8	-2.1
A0A024SH20	-1.8	-1.7	-1.75
Q2U2I3	0	-2.4	-1.2
Q9C1S9	0	0
