# Supplementary material for: A computational approach to optimising laccase-mediated polyethylene oxidation through carbohydrate-binding module fusion
Source: BMC Biotechnol. 2023 Jul 6;23:18. doi: 10.1186/s12896-023-00787-5 (PMC10324223; doi:10.1186/s12896-023-00787-5)
Supplement: Supplementary file 4 — Additional file 4. Construct Docking data. [file 12896_2023_787_MOESM4_ESM.xlsx]

## Sheet: Molecular docking data
Additional File 4 - Construct Docking data
	Sample	Dodecane			Eicosane
		Replicate 1	Replicate 2	Replicate 3	Replicate 1	Replicate 2	Replicate 3
F. venenatum	CEI66207 WT	-5	-6	-5.1	-4.3	-3.7	-4.3		non-flex = construct without flexible hinges
	CEI66207 A0A1D8EJG8 non-flex	-4.4	-4	-4.6	-3.9	-4.4	-4.5		flex = construct with flexible hinges
	CEI66207 A0A1D8EJG8 flex	-4.4	-4.7	-5	-5	-5.1	-4.6
	CEI66207 A1C4H2 non-flex	-3	-4	-3.8	-3.7	-4	-4.3
	CEI66207 A1C4H2 flex	-3	-5.2	-4	-5.2	-4.8	-3.6
	CEI66207 A2R5N0 non-flex	-3.5	-3.6	-3.9	-3.1	-4.2	-4.8
	CEI66207 A2R5N0 flex	-3.8	-4.2	-4.2	-4.4	-3.9	-3.9
	CEI66207 B8NIV9 non-flex	-4.8	-5	-3.5	-4.5	-4	-3.5
	CEI66207 B8NIV9 flex	-3.5	-4.5	-4.2	-4.2	-3.8	-4.2
	CEI66207 P62694 non-flex	-4.7	-4.1	-3.7	-4.8	-4.6	-3.8
	CEI66207 P62694 flex	-4.2	-3.6	-4	-3.9	-3.6	-3.1
	CEI66207 Q5BCX8 non-flex	-3.9	-3.7	-3.7	-4.4	-4	-3.9
	CEI66207 Q5BCX8 flex	-4.4	-4.1	-3.8	-3.9	-4.6	-4.2
	CEI66207 CBM2 non-flex	-4.3	-3.7	-4.2	-4.6	-3.9	-4.1
	CEI66207 CBM2 flex	-3.7	-4.4	-3.9	-3.3	-4.5	-4.3
S. acidaminiphila	MCO1 WT	-4	-4.8	-4.8	-3.6	-4.1	-4.6
	MCO1 A0A1D8EJG8 non-flex	-4.2	-4.3	-3.8	-3.8	-4.7	-4.2
	MCO1 A0A1D8EJG8 flex	-4.7	-4.2	-4.4	-5.2	-4.3	-4.5
	MCO1 A1C4H2 non-flex	-3.9	-4.1	-4	-3.7	-3.9	-3.9
	MCO1 A1C4H2 flex	-4.7	-4	-4.6	-4	-4.2	-4.3
	MCO1 A2R5N0 non-flex	-4.3	-5	-4.3	-4.3	-5.2	-4.6
	MCO1 A2R5N0 flex	-5.8	-5	-3.5	-3.3	-4.2	-2.8
	MCO1 B8NIV9 non-flex	-4.3	-4.3	-4.3	-4.7	-3.8	-3.8
	MCO1 B8NIV9 flex	-4.6	-3.8	-3.9	-4	-3.6	-3.9
	MCO1 P62694 non-flex	-4.2	-4.2	-4.5	-4.6	-3.7	-4.8
	MCO1 P62694 flex	-4	-4.4	-4.5	-4.6	-3.7	-3.8
	MCO1 Q5BCX8 non-flex	-4	-4	-4	-3.6	-4.3	-3.7
	MCO1 Q5BCX8 flex	-4.6	-4.3	-4	-4.1	-4.7	-3.8
	MCO1 CBM2 non-flex	-3.8	-4.9	-4.4	-4.4	-4	-3.9
	MCO1 CBM2 flex	-4.3	-4.7	-4.2	-4.4	-4.1	-4.3
S. agaradhaerens	SaliSp WT	-3.6	-3.7	-3.5	-4.1	-3.9	-3.1
	SaliSp A0A1D8EJG8 non-flex	-4.3	-4	-4.2	-3.2	-4.4	-4.2
	SaliSp A0A1D8EJG8 flex	-4.6	-4.3	-4.3	-3.6	-4.3	-3.9
	SaliSp A1C4H2 non-flex	-4.6	-3.9	-4.8	-3.7	-3.9	-3.4
	SaliSp A1C4H2 flex	-4.2	-3.3	-3.8	-4	-3.8	-2.9
	SaliSp A2R5N0 non-flex	-4.6	-4.7	-4.5	-4.8	-4.6	-4.9
	SaliSp A2R5N0 flex	-4	-4.7	-4.8	-5.2	-5.1	-5.3
	SaliSp B8NIV9 non-flex	-3.9	-3.3	-3.9	-3.4	-3.6	-3.2
	SaliSp B8NIV9 flex	-3.7	-4.1	-3.6	-2.9	-3	-4.2
	SaliSp P62694 non-flex	-4	-3.8	-3.8	-3.1	-3.4	-4
	SaliSp P62694 flex	-4.2	-3.2	-4.2	-3.8	-3.5	-3.2
	SaliSp Q5BCX8 non-flex	-3.5	-4	-3.9	-3.5	-3.4	-3.4
	SaliSp Q5BCX8 flex	-3.9	-3.9	-3.8	-4	-3.8	-2.9
	SaliSp CBM2 non-flex	-3.9	-3.6	-3.8	-4.4	-3.3	-3.8
	SaliSp CBM2 flex	-4.2	-4.2	-3.4	-4	-4.2	-4.6
Stenotrophomonas sp.	StenoSp WT	-3.3	-3.4	-3.6	-2.9	-3.5	-3.8
	StenoSp A0A1D8EJG8 non-flex	-2.8	-3.7	-3.9	-3.1	-3	-3.6
	StenoSp A0A1D8EJG8 flex	-3	-3.9	-3.5	-3.7	-2.9	-4
	StenoSp A1C4H2 non-flex	-4	-3.7	-3.7	-3.6	-2.7	-3.1
	StenoSp A1C4H2 flex	-3.7	-4.5	-4.4	-4.1	-3.8	-3.4
	StenoSp A2R5N0 non-flex	-3.3	-4	-3.7	-3.7	-3.1	-2.7
	StenoSp A2R5N0 flex	-4.8	-3.9	-3.8	-3.1	-3	-3.3
	StenoSp B8NIV9 non-flex	-3.5	-3.5	-3.8	-2.9	-3.4	-3.4
	StenoSp B8NIV9 flex	-3.7	-3.3	-3.4	-3.2	-3.1	-3.5
	StenoSp P62694 non-flex	-2.9	-3.2	-2.8	-3.4	-3.4	-3.3
	StenoSp P62694 flex	-4.5	-4.1	-2.9	-2.9	-3.2	-5.4
	StenoSp Q5BCX8 non-flex	-3.5	-3.4	-3.1	-3.6	-3.4	-3.4
	StenoSp Q5BCX8 flex	-4	-3.9	-3.3	-3.2	-3.4	-3.4
	StenoSp CBM2 non-flex	-4.3	-3.1	-3.6	-4.4	-3.3	-3.6
	StenoSp CBM2 flex	-3.6	-3.8	-4	-3.4	-3.7	-3.2

## Sheet: Correlation and post hoc data
		Sample	Kcat (1/s)	Kd (uM)	N van der waals residues (linker/CBM)	N covalent residues (linker/CBM)	Total linker/CBM binding residues	All binding residues	Covalent bonds formed	Distance of ligand to CBM (angstrom) - average	Flexibility (Y/N)	CBM (1/2)	WT	Prot length (AA)	Laccase type	Ligand type	Aromatic AA number	Aromatic AA composition (%)	CBM type	Instability index (protparam)	Stable	Aliphatic index (protparam)	GRAVY	Cysteine %	Number Disulphide bonds	Number H bonds	H bonds/prot length	Binding site surface area (Angstroms squared)
Dodecane	1	CEI66207 WT	21.5088	0.099275	0	0	0	13	7	0	2	0	1	672	1	1	65	9.68	0	38.99	1	74.12	-0.351	1.2	1	578	0.860119	892.115
	2	CEI66207 A0A1D8EJG8 non-flex	19.8263	0.585645	5	2	7	13	7	19.08	2	1	2	732	1	1	70	9.57	1	40.37	2	70.44	-0.383	1.6	3	852	1.16393	1680.5
	3	CEI66207 A0A1D8EJG8 flex	24.0761	0.31198	6	1	7	10	6	22.8	1	1	2	762	1	1	70	9.19	1	42.09	2	67.66	-0.387	1.6	2	850	1.11549	1387.8
	4	CEI66207 A1C4H2 non-flex	21.6561	2.06372	0	0	0	12	6	79.85	2	1	2	733	1	1	71	9.69	2	39.05	1	70.61	-0.396	1.6	3	862	1.17599	1427.88
	5	CEI66207 A1C4H2 flex	26.7201	0.925869	0	0	0	12	6	64.133	1	1	2	763	1	1	71	9.3	2	40.82	2	67.84	-0.399	1.6	3	857	1.1232	1453.17
	6	CEI66207 A2R5N0 non-flex	21.4672	1.84044	0	0	0	9	6	21.517	2	1	2	733	1	1	70	9.55	3	40.34	2	69.95	-0.393	1.6	3	887	1.2101	1083.24
	7	CEI66207 A2R5N0 flex	26.359	0.925869	0	0	0	12	5	60.742	1	1	2	763	1	1	70	9.17	3	42.06	2	67.2	-0.397	1.6	3	874	1.14548	1652.18
	8	CEI66207 B8NIV9 non-flex	22.4758	0.493221	5	1	6	10	6	13.442	2	1	2	732	1	1	70	9.57	4	40.63	2	69.52	-0.39	1.6	2	885	1.20902	1501.69
	9	CEI66207 B8NIV9 flex	26.9158	0.925869	4	2	6	8	5	19.75	1	1	2	762	1	1	70	9.19	4	42.34	2	66.78	-0.393	1.6	3	852	1.11811	879.051
	10	CEI66207 P62694 non-flex	20.0838	0.779752	0	0	0	9	9	51.15	2	1	2	733	1	1	69	9.41	5	40.62	2	70.61	-0.374	1.6	3	865	1.18008	1112.98
	11	CEI66207 P62694 flex	20.3175	1.16414	0	0	0	12	5	37.075	1	1	2	763	1	1	69	9.04	5	42.65	2	67.84	-0.378	1.6	3	849	1.11271	1443.31
	12	CEI66207 Q5BCX8 non-flex	24.4565	1.54999	0	0	0	10	6	19.764	2	1	2	733	1	1	70	9.55	6	39.88	1	70.35	-0.387	1.6	3	850	1.15962	1233.9
	13	CEI66207 Q5BCX8 flex	26.8103	0.87435	3	5	8	10	9	16.433	1	1	2	763	1	1	70	9.18	6	41.62	2	67.59	-0.39	1.6	4	846	1.10878	1363.55
	14	CEI66207 CBM2 non-flex	24.7178	0.925869	0	0	0	12	8	34.258	2	2	2	819	1	1	75	9.15	7	40.34	2	74.18	-0.288	1.3	3	930	1.13553	1573.79
	15	CEI66207 CBM2 flex	35.0289	1.03819	0	0	0	12	8	50.91	1	2	2	849	1	1	75	8.82	7	41.89	2	71.55	-0.295	1.3	4	922	1.08598	1564.96
Eicosane	16	CEI66207 WT	22.0598	0.87435	0	0	0	13	13	0	2	0	1	672	1	2	65	9.68	0	38.99	1	74.12	-0.351	1.2	1	578	0.860119	1136.06
	17	CEI66207 A0A1D8EJG8 non-flex	20.3396	0.656694	0	0	0	11	9	57.335	2	1	2	732	1	2	70	9.57	1	40.37	2	70.44	-0.383	1.6	3	852	1.16393	713.44
	18	CEI66207 A0A1D8EJG8 flex	24.6929	0.221279	4	6	10	12	10	22.205	1	1	2	762	1	2	70	9.19	1	42.09	2	67.66	-0.387	1.6	2	850	1.11549	1560.69
	19	CEI66207 A1C4H2 non-flex	22.2136	1.03819	0	0	0	14	7	64.26	2	1	2	733	1	2	71	9.69	2	39.05	1	70.61	-0.396	1.6	3	862	1.17599	1977.28
	20	CEI66207 A1C4H2 flex	27.4047	0.415383	3	5	8	8	9	22.955	1	1	2	763	1	2	71	9.3	2	40.82	2	67.84	-0.399	1.6	3	857	1.1232	1118.72
	21	CEI66207 A2R5N0 non-flex	22.0199	0.980424	0	0	0	12	9	22.545	2	1	2	733	1	2	70	9.55	3	40.34	2	69.95	-0.393	1.6	3	887	1.2101	1522.77
	22	CEI66207 A2R5N0 flex	27.0343	0.925869	0	0	0	13	10	55.22	1	1	2	763	1	2	70	9.17	3	42.06	2	67.2	-0.397	1.6	3	874	1.14548	1501.69
	23	CEI66207 B8NIV9 non-flex	23.0522	1.03819	4	7	11	11	9	13.342	2	1	2	732	1	2	70	9.57	4	40.63	2	69.52	-0.39	1.6	2	885	1.20902	1397.77
	24	CEI66207 B8NIV9 flex	27.6054	0.925869	0	0	0	13	11	46.579	1	1	2	762	1	2	70	9.19	4	42.34	2	66.78	-0.393	1.6	3	852	1.11811	1675.34
	25	CEI66207 P62694 non-flex	20.6027	0.522283	0	0	0	12	5	52.105	2	1	2	733	1	2	69	9.41	5	40.62	2	70.61	-0.374	1.6	3	865	1.18008	1440.61
	26	CEI66207 P62694 flex	20.838	2.31408	0	0	0	6	11	58.525	1	1	2	763	1	2	69	9.04	5	42.65	2	67.84	-0.378	1.6	3	849	1.11271	793.728
	27	CEI66207 Q5BCX8 non-flex	25.0831	0.87435	0	0	0	9	5	28.535	2	1	2	733	1	2	70	9.55	6	39.88	1	70.35	-0.387	1.6	3	850	1.15962	1309.27
	28	CEI66207 Q5BCX8 flex	27.4972	0.695389	0	0	0	15	12	25.724	1	1	2	763	1	2	70	9.18	6	41.62	2	67.59	-0.39	1.6	4	846	1.10878	1931.37
	29	CEI66207 CBM2 non-flex	25.3511	0.736363	2	0	2	12	11	24.75	2	2	2	819	1	2	75	9.15	7	40.34	2	74.18	-0.288	1.3	3	930	1.13553	1480.19
	30	CEI66207 CBM2 flex	35.9263	0.980424	2	0	2	13	10	35.822	1	2	2	849	1	2	75	8.82	7	41.89	2	71.55	-0.295	1.3	4	922	1.08598	1507.06
Dodecane	31	MCO1 WT	54.8369	0.415383	0	0	0	12	10	0	2	0	1	617	2	1	54	8.75	0	35.03	1	68.62	-0.327	0.2	0	363	0.588331	1638.5
	32	MCO1 A0A1D8EJG8 non-flex	22.9513	0.87435	0	0	0	10	3	31.35	2	1	2	677	2	1	59	8.72	1	36.51	1	65.13	-0.364	0.7	1	744	1.09897	1352.23
	33	MCO1 A0A1D8EJG8 flex	41.3652	0.493221	7	3	10	10	5	7.53	1	1	2	707	2	1	59	8.34	1	38.88	1	62.36	-0.369	0.7	2	793	1.12164	1153.16
	34	MCO1 A1C4H2 non-flex	24.7032	1.03819	0	0	0	12	10	37.527	2	1	2	678	2	1	60	8.85	2	35.09	1	65.32	-0.378	0.7	1	732	1.07965	1592.26
	35	MCO1 A1C4H2 flex	42.6409	0.493221	0	0	0	13	6	62.809	1	1	2	708	2	1	60	8.48	2	37.51	1	62.56	-0.382	0.7	1	782	1.10452	1715.29
	36	MCO1 A2R5N0 non-flex	26.2294	0.415383	0	0	0	10	8	49.458	2	1	2	678	2	1	59	8.7	3	36.48	1	64.6	-0.375	0.7	2	757	1.11652	1168.56
	37	MCO1 A2R5N0 flex	42.0202	0.278226	0	0	0	8	6	61.942	1	1	2	708	2	1	59	8.33	3	38.84	1	61.86	-0.38	0.7	2	788	1.11299	919.495
	38	MCO1 B8NIV9 non-flex	26.8053	0.620153	0	0	0	13	3	24.058	2	1	2	677	2	1	59	8.72	4	36.79	1	64.14	-0.371	0.7	1	745	1.10044	1599.74
	39	MCO1 B8NIV9 flex	43.006	0.87435	0	0	0	10	3	56.625	1	1	2	707	2	1	59	8.34	4	39.14	1	61.41	-0.376	0.7	0	794	1.12306	1221.87
	40	MCO1 P62694 non-flex	25.6079	0.620153	0	0	0	10	6	24.833	2	1	2	678	2	1	58	8.55	5	36.79	1	65.32	-0.354	0.7	1	757	1.11652	1224.16
	41	MCO1 P62694 flex	31.7406	0.620153	0	0	0	10	6	38.05	1	1	2	708	2	1	58	8.19	5	39.49	1	62.56	-0.359	0.7	2	768	1.08475	1320.63
	42	MCO1 Q5BCX8 non-flex	29.3739	1.03819	0	0	0	8	10	30	2	1	2	678	2	1	59	8.7	6	35.98	1	65.04	-0.368	0.7	1	775	1.14307	1028.08
	43	MCO1 Q5BCX8 flex	42.796	0.620153	0	0	0	10	3	91.8	1	1	2	708	2	1	59	8.33	6	38.37	1	62.29	-0.372	0.7	0	778	1.09887	1387.53
	44	MCO1 CBM2 non-flex	33.6247	0.553058	0	0	0	9	6	40.167	2	2	2	764	2	1	64	8.37	7	37.24	1	69.74	-0.264	0.5	0	827	1.08246	1084.5
	45	MCO1 CBM2 flex	57.2339	0.522283	0	0	0	12	5	57.992	1	2	2	794	2	1	64	8.06	7	39.01	1	67.1	-0.273	0.5	1	857	1.07935	1480.06
Eicosane	46	MCO1 WT	55.3951	0.87435	0	0	0	12	13	0	2	0	1	617	2	2	54	8.75	0	35.03	1	68.62	-0.327	0.2	0	363	0.588331	1588.18
	47	MCO1 A0A1D8EJG8 non-flex	23.5571	0.695389	0	0	0	11	9	30.275	2	1	2	677	2	2	59	8.72	1	36.51	1	65.13	-0.364	0.7	1	744	1.09897	1356.29
	48	MCO1 A0A1D8EJG8 flex	42.425	0.330363	0	0	0	11	2	28.68	1	1	2	707	2	2	59	8.34	1	38.88	1	62.36	-0.369	0.7	2	793	1.12164	1173.04
	49	MCO1 A1C4H2 non-flex	25.3525	1.38229	0	0	0	9	9	37.111	2	1	2	678	2	2	60	8.85	2	35.09	1	65.32	-0.378	0.7	1	732	1.07965	1186.65
	50	MCO1 A1C4H2 flex	43.7334	0.779752	0	0	0	12	5	64.3	1	1	2	708	2	2	60	8.48	2	37.51	1	62.56	-0.382	0.7	1	782	1.10452	1540.61
	51	MCO1 A2R5N0 non-flex	26.9162	0.31198	0	0	0	12	12	50.505	2	1	2	678	2	2	59	8.7	3	36.48	1	64.6	-0.375	0.7	2	757	1.11652	1384.28
	52	MCO1 A2R5N0 flex	43.0968	2.74772	0	0	0	9	8	51.49	1	1	2	708	2	2	59	8.33	3	38.84	1	61.86	-0.38	0.7	2	788	1.11299	852.06
	53	MCO1 B8NIV9 non-flex	27.505	0.87435	0	0	0	8	8	54.525	2	1	2	677	2	2	59	8.72	4	36.79	1	64.14	-0.371	0.7	1	745	1.10044	1022.5
	54	MCO1 B8NIV9 flex	44.1079	1.38229	7	1	8	14	6	57.835	1	1	2	707	2	2	59	8.34	4	39.14	1	61.41	-0.376	0.7	0	794	1.12306	1582.75
	55	MCO1 P62694 non-flex	26.2784	0.553058	0	0	0	18	9	25.655	2	1	2	678	2	2	58	8.55	5	36.79	1	65.32	-0.354	0.7	1	757	1.11652	1982.67
	56	MCO1 P62694 flex	32.5539	0.980424	0	0	0	12	5	84.01	1	1	2	708	2	2	58	8.19	5	39.49	1	62.56	-0.359	0.7	2	768	1.08475	1568.18
	57	MCO1 Q5BCX8 non-flex	30.1349	1.30538	0	0	0	11	5	58.2	2	1	2	678	2	2	59	8.7	6	35.98	1	65.04	-0.368	0.7	1	775	1.14307	1387.43
	58	MCO1 Q5BCX8 flex	43.8925	0.736363	0	0	0	8	10	63.43	1	1	2	708	2	2	59	8.33	6	38.37	1	62.29	-0.372	0.7	0	778	1.09887	942.159
	59	MCO1 CBM2 non-flex	34.4944	0.87435	0	0	0	11	6	46.493	2	2	2	764	2	2	64	8.37	7	37.24	1	69.74	-0.264	0.5	0	827	1.08246	1328.82
	60	MCO1 CBM2 flex	57.9533	0.656694	0	0	0	15	12	60.375	1	2	2	794	2	2	64	8.06	7	39.01	1	67.1	-0.273	0.5	1	857	1.07935	1864.77
Dodecane	61	SaliSp WT	29.6262	2.06372	0	0	0	10	7	0	2	0	1	276	3	1	25	9.06	0	42.65	2	87.64	-0.255	2.5	0	338	1.22464	1347.43
	62	SaliSp A0A1D8EJG8 non-flex	25.9427	0.779752	1	1	2	10	6	45.827	2	1	2	336	3	1	30	8.92	1	43.7	2	77.2	-0.343	3.3	2	398	1.18452	1304.63
	63	SaliSp A0A1D8EJG8 flex	30.8431	0.522283	1	1	2	11	7	63.492	1	1	2	366	3	1	30	8.2	1	47.97	2	70.87	-0.354	3	2	406	1.10929	1595.95
	64	SaliSp A1C4H2 non-flex	30.6452	0.493221	1	1	2	12	7	45.158	2	1	2	337	3	1	31	9.2	2	40.82	2	77.57	-0.37	3.3	2	407	1.20772	1578.82
	65	SaliSp A1C4H2 flex	32.4896	1.54999	0	0	0	13	7	50.917	1	1	2	367	3	1	31	8.44	2	45.32	2	71.23	-0.379	3	2	421	1.14714	1741.6
	66	SaliSp A2R5N0 non-flex	30.6964	0.370442	1	1	2	10	6	52.025	2	1	2	337	3	1	30	8.9	3	43.61	2	76.11	-0.365	3.3	2	403	1.19585	1355.97
	67	SaliSp A2R5N0 flex	34.9446	0.439858	0	0	0	10	6	82.942	1	1	2	367	3	1	30	8.17	3	47.88	2	69.89	-0.375	3	2	419	1.14169	1345.95
	68	SaliSp B8NIV9 non-flex	33.0209	1.73803	0	0	0	11	10	47.664	2	1	2	336	3	1	30	8.92	4	44.26	2	75.21	-0.357	3.3	2	401	1.19345	1479.23
	69	SaliSp B8NIV9 flex	32.152	1.46374	0	0	0	7	4	62.2	1	1	2	366	3	1	30	8.2	4	48.48	2	69.04	-0.367	3	2	404	1.10383	944.985
	70	SaliSp P62694 non-flex	26.195	1.30538	0	0	0	13	8	31.789	2	1	2	337	3	1	29	8.61	5	44.23	2	77.57	-0.323	3.3	2	406	1.20475	1740.88
	71	SaliSp P62694 flex	17.9323	1.30538	2	0	2	12	5	52.583	1	1	2	367	3	1	29	7.9	5	49.12	2	71.23	-0.336	3	0	434	1.18256	1544.47
	72	SaliSp Q5BCX8 non-flex	39.2845	1.46374	0	0	0	10	7	32.075	2	1	2	337	3	1	30	8.9	6	42.61	2	77	-0.35	3.3	2	406	1.20475	1128.42
	73	SaliSp Q5BCX8 flex	30.7508	1.30538	0	0	0	10	8	55.192	1	1	2	367	3	1	30	8.17	6	46.96	2	70.71	-0.361	3	2	407	1.10899	1347.12
	74	SaliSp CBM2 non-flex	39.1097	1.54999	4	5	9	9	7	14.95	2	2	2	423	3	1	35	8.28	7	43.99	2	83.05	-0.167	2.4	1	498	1.1773	1214.1
	75	SaliSp CBM2 flex	54.4164	1.16414	7	1	8	12	1	11.008	1	2	2	453	3	1	35	7.73	7	46.46	2	77.55	-0.188	2.2	1	529	1.16777	1406.22
Eicosane	76	SaliSp WT	29.8238	1.73803	0	0	0	13	9	0	2	0	1	276	3	2	25	9.06	0	42.65	2	87.64	-0.255	2.5	0	338	1.22464	1742.45
	77	SaliSp A0A1D8EJG8 non-flex	26.0377	1.16414	4	2	6	10	8	48.94	2	1	2	336	3	2	30	8.92	1	43.7	2	77.2	-0.343	3.3	2	398	1.18452	1235.91
	78	SaliSp A0A1D8EJG8 flex	31.0866	1.16414	3	1	4	12	8	52.5	1	1	2	366	3	2	30	8.2	1	47.97	2	70.87	-0.354	3	2	406	1.10929	1336.09
	79	SaliSp A1C4H2 non-flex	30.8287	1.84044	0	0	0	12	8	41.05	2	1	2	337	3	2	31	9.2	2	40.82	2	77.57	-0.37	3.3	2	407	1.20772	1600.14
	80	SaliSp A1C4H2 flex	32.7902	2.18532	0	0	0	12	9	52.68	1	1	2	367	3	2	31	8.44	2	45.32	2	71.23	-0.379	3	2	421	1.14714	1520.26
	81	SaliSp A2R5N0 non-flex	30.8667	0.278226	0	3	3	12	9	52.26	2	1	2	337	3	2	30	8.9	3	43.61	2	76.11	-0.365	3.3	2	403	1.19585	1634.76
	82	SaliSp A2R5N0 flex	35.2797	0.132179	4	1	5	15	7	64.06	1	1	2	367	3	2	30	8.17	3	47.88	2	69.89	-0.375	3	2	419	1.14169	1744.56
	83	SaliSp B8NIV9 non-flex	33.2823	2.90962	2	0	2	12	5	29.635	2	1	2	336	3	2	30	8.92	4	44.26	2	75.21	-0.357	3.3	2	401	1.19345	1562.32
	84	SaliSp B8NIV9 flex	32.4604	3.08106	0	0	0	7	8	43.225	1	1	2	366	3	2	30	8.2	4	48.48	2	69.04	-0.367	3	2	404	1.10383	917.194
	85	SaliSp P62694 non-flex	26.291	2.45044	3	1	4	10	6	18.29	2	1	2	337	3	2	29	8.61	5	44.23	2	77.57	-0.323	3.3	2	406	1.20475	1222.75
	86	SaliSp P62694 flex	18.0242	2.45044	1	1	2	12	8	59.9	1	1	2	367	3	2	29	7.9	5	49.12	2	71.23	-0.336	3	0	434	1.18256	1471.04
	87	SaliSp Q5BCX8 non-flex	39.6613	2.74772	2	1	3	10	4	32	2	1	2	337	3	2	30	8.9	6	42.61	2	77	-0.35	3.3	2	406	1.20475	1432.17
	88	SaliSp Q5BCX8 flex	31.041	2.18532	0	0	0	8	10	63.184	1	1	2	367	3	2	30	8.17	6	46.96	2	70.71	-0.361	3	2	407	1.10899	1039.79
	89	SaliSp CBM2 non-flex	39.4847	1.38229	7	5	12	12	10	17.6	2	2	2	423	3	2	35	8.28	7	43.99	2	83.05	-0.167	2.4	1	498	1.1773	1601.87
	90	SaliSp CBM2 flex	54.9383	0.656694	4	5	9	9	10	23.95	1	2	2	453	3	2	35	7.73	7	46.46	2	77.55	-0.188	2.2	1	529	1.16777	1113.74
Dodecane	91	StenoSp WT	0.3219	2.74772	0	0	0	9	6	0	2	0	1	256	4	1	17	6.63	0	51.29	2	85.62	0.01	0.4	0	284	1.10938	1217.73
	92	StenoSp A0A1D8EJG8 non-flex	0.2423	2.59482	0	0	0	8	5	64.817	2	1	2	316	4	1	22	6.96	1	51.38	2	74.91	-0.134	1.6	2	323	1.02215	978.833
	93	StenoSp A0A1D8EJG8 flex	2.4144	2.59482	0	9	9	6	8	33.933	1	1	2	346	4	1	22	6.36	1	54.92	2	68.41	-0.164	1.4	2	343	0.991329	794.007
	94	StenoSp A1C4H2 non-flex	0.5642	1.46374	2	3	5	5	4	17.933	2	1	2	317	4	1	23	7.25	2	48.29	2	75.3	-0.164	1.6	0	318	1.00315	759.836
	95	StenoSp A1C4H2 flex	2.4883	0.736363	4	0	4	12	4	32.025	1	1	2	347	4	1	23	6.64	2	52.09	2	68.79	-0.191	1.4	2	349	1.00576	1303.54
	96	StenoSp A2R5N0 non-flex	0.4894	1.84044	0	0	0	8	7	49.95	2	1	2	317	4	1	22	6.94	3	51.26	2	73.75	-0.158	1.6	2	331	1.04416	1006.24
	97	StenoSp A2R5N0 flex	2.6088	0.779752	4	1	5	15	10	36.942	1	1	2	347	4	1	22	6.35	3	54.8	2	67.38	-0.186	1.4	2	349	1.00576	1722.71
	98	StenoSp B8NIV9 non-flex	1.2147	2.06372	0	0	0	8	9	69.6	2	1	2	316	4	1	22	6.97	4	51.97	2	72.78	-0.149	1.6	2	335	1.06013	996.056
	99	StenoSp B8NIV9 flex	2.5989	2.59482	0	0	0	9	10	51.592	1	1	2	346	4	1	22	6.36	4	55.46	2	66.47	-0.177	1.4	2	364	1.05202	1146.65
	100	StenoSp P62694 non-flex	0.2803	6.12453	0	0	0	7	6	52.45	2	1	2	317	4	1	21	6.62	5	51.92	2	75.3	-0.113	1.6	0	312	0.984227	837.558
	101	StenoSp P62694 flex	1.488	1.38229	0	0	0	13	9	76.209	1	1	2	347	4	1	21	6.06	5	56.11	2	68.79	-0.145	1.4	2	347	1	1504.37
	102	StenoSp Q5BCX8 non-flex	2.3483	3.26261	1	2	3	3	6	23.1	2	1	2	317	4	1	22	6.94	6	50.2	2	74.7	-0.143	1.6	2	325	1.02524	458.791
	103	StenoSp Q5BCX8 flex	2.8078	1.64132	0	0	0	13	9	31.133	1	1	2	347	4	1	22	6.35	6	53.83	2	68.24	-0.172	1.4	2	371	1.06916	1407.02
	104	StenoSp CBM2 non-flex	2.9897	1.84044	1	6	7	11	10	11.088	2	2	2	403	4	1	27	6.7	7	49.36	2	81.54	0.005	1	1	441	1.09429	1304.42
	105	StenoSp CBM2 flex	4.7826	1.46374	0	0	0	12	5	53.433	1	2	2	433	4	1	27	6.23	7	51.94	2	75.89	-0.028	0.9	1	455	1.05081	1303.86
Eicosane	106	StenoSp WT	0.2987	2.90962	0	0	0	10	9	0	2	0	1	256	4	2	17	6.63	0	51.29	2	85.62	0.01	0.4	0	284	1.10938	1161.7
	107	StenoSp A0A1D8EJG8 non-flex	0.2247	3.87399	0	0	0	10	8	63.71	2	1	2	316	4	2	22	6.96	1	51.38	2	74.91	-0.134	1.6	2	323	1.02215	1142.65
	108	StenoSp A0A1D8EJG8 flex	2.3619	2.31408	2	2	4	14	5	26.928	1	1	2	346	4	2	22	6.36	1	54.92	2	68.41	-0.164	1.4	2	343	0.991329	1468.72
	109	StenoSp A1C4H2 non-flex	0.4969	4.59993	3	3	6	6	4	17.795	2	1	2	317	4	2	23	7.25	2	48.29	2	75.3	-0.164	1.6	0	318	1.00315	910.455
	110	StenoSp A1C4H2 flex	2.4341	1.54999	0	0	0	15	9	37.915	1	1	2	347	4	2	23	6.64	2	52.09	2	68.79	-0.191	1.4	2	349	1.00576	1617.55
	111	StenoSp A2R5N0 non-flex	0.4542	4.34397	0	0	0	11	10	48.475	2	1	2	317	4	2	22	6.94	3	51.26	2	73.75	-0.158	1.6	2	331	1.04416	1289.17
	112	StenoSp A2R5N0 flex	2.5376	4.59993	0	0	0	10	4	46.19	1	1	2	347	4	2	22	6.35	3	54.8	2	67.38	-0.186	1.4	2	349	1.00576	1456.38
	113	StenoSp B8NIV9 non-flex	0.8641	3.87399	7	2	9	9	3	17.055	2	1	2	316	4	2	22	6.97	4	51.97	2	72.78	-0.149	1.6	2	335	1.06013	969.079
	114	StenoSp B8NIV9 flex	2.5291	3.65842	0	0	0	10	9	54.865	1	1	2	346	4	2	22	6.36	4	55.46	2	66.47	-0.177	1.4	2	364	1.05202	1110.34
	115	StenoSp P62694 non-flex	0.26	3.08106	0	0	0	9	12	73.88	2	1	2	317	4	2	21	6.62	5	51.92	2	75.3	-0.113	1.6	0	312	0.984227	1145.97
	116	StenoSp P62694 flex	1.0343	1.38229	0	0	0	10	9	69.55	1	1	2	347	4	2	21	6.06	5	56.11	2	68.79	-0.145	1.4	2	347	1	1387.94
	117	StenoSp Q5BCX8 non-flex	2.3194	2.59482	0	0	0	11	12	53.975	2	1	2	317	4	2	22	6.94	6	50.2	2	74.7	-0.143	1.6	2	325	1.02524	1221.82
	118	StenoSp Q5BCX8 flex	2.7302	3.26261	1	1	2	9	12	33.805	1	1	2	347	4	2	22	6.35	6	53.83	2	68.24	-0.172	1.4	2	371	1.06916	924.935
	119	StenoSp CBM2 non-flex	3.0639	1.54999	0	3	3	13	8	16.405	2	2	2	403	4	2	27	6.7	7	49.36	2	81.54	0.005	1	1	441	1.09429	1322.45
	120	StenoSp CBM2 flex	4.8353	2.74772	0	0	0	9	8	65.015	1	2	2	433	4	2	27	6.23	7	51.94	2	75.89	-0.028	0.9	1	455	1.05081	1209.58
